# Supplementary material for: Antibiofilm and Antivirulence Activities of Gold and Zinc Oxide Nanoparticles Synthesized from Kimchi-Isolated Leuconostoc sp. Strain C2
Source: Antibiotics (Basel). 2022 Nov 1;11(11):1524. doi: 10.3390/antibiotics11111524 (PMC9686622; doi:10.3390/antibiotics11111524)
Supplement: Supplementary file 1 [file antibiotics-11-01524-s001.zip]

Archive with 1 entries (1 files):
- antibiotics-2009106-supplementary.pdf
